# Supplementary material for: Accelerated response and reduced chemotherapy with ruxolitinib-based regimen therapy in pediatric hemophagocytic lymphohistiocytosis: a retrospective comparison with HLH-94 regimen
Source: Front Immunol. 2026 Mar 26;17:1769006. doi: 10.3389/fimmu.2026.1769006 (PMC13061731; doi:10.3389/fimmu.2026.1769006)
Supplement: Supplementary file 1 [file Table1.xlsx]

## Sheet: Sheet1
Table S1. Changes in laboratory parameters before and after treatment
Laboratory parameters	Group	Before treatment	1 weeks after treatment	2 weeks after treatment	4 weeks after treatment	8 weeks after treatment	Interaction effect		Main effect of time
							P value	η2	P value	η2
ANC	T	1.29±1.22	2.02±1.64	2.36±3.24	2.19±1.49	1.90±1.25	0	0.12	0	0.202
	C	0.57±0.23	1.29±0.94	1.57±1.50	4.17±2.95	2.25±1.35
PLT	T	79.26±69.47	246.61±161.81	335.83±182.97	367.91±145.05	313.00±118.03	0.074	0.038	0	0.591
	C	71.67±54.78	261.03±175.03	314.89±148.45	454.11±125.90	328.65±113.30
HB	T	79.26±69.47	93.22±11.02	95.39±12.04	106.35±13.31	115.17±15.86	0.901	0	0	0.205
	C	71.67±54.78	87.67±11.63	89.54±11.37	101.89±12.70	110.38±11.19
Ferritin	T	6712.02±6563.36	1494.09±1728.08	636.78±1192.96	114.96±119.05	133.94±340.83	0.603	0.008	0	0.486
	C	8115.88±6109.53	2033.13±3288.35	580.45±552.67	322.73±518.72	574.84±2516.28
IFN-γ	T	3595.79±4043.99	479.01±1206.29	174.99±485.02	420.87±1733.12	16.68±23.37	0.404	0.017	0	0.353
	C	2734.27±2999.91	140.72±423.35	196.28±694.81	39.67±119.37	407.49±1893.17
IL-10	T	141.36±163.10	23.71±33.42	9.41±23.08	16.20±55.21	21.35±93.10	0.526	0.011	0	0.232
	C	202.77±336.70	25.41±69.56	26.74±101.12	15.31±37.92	23.79±90.96
