# Supplementary material for: Accelerated response and reduced chemotherapy with ruxolitinib-based regimen therapy in pediatric hemophagocytic lymphohistiocytosis: a retrospective comparison with HLH-94 regimen
Source: Front Immunol. 2026 Mar 26;17:1769006. doi: 10.3389/fimmu.2026.1769006 (PMC13061731; doi:10.3389/fimmu.2026.1769006)
Supplement: Supplementary file 2 [file Table2.xlsx]

## Sheet: Sheet1
Table 2s. Subgroup Analysis of 2-Weeks Complete Response Rate Stratified by Imbalence Baseline Characteristics
Subgroup Variable	Subgroup Category	n	CR Rate at 2-weeks in GroupT	CR Rate at 2-weeks in GroupC,%	P Value
NK cell activity	Normal	14	4/12(33.3%)	0/2(0%)	1
	Reduced	49	3/13(23.1%)	0/36(0%)	0.16
Neutrophil count, ×10^9/L	＜0.5	23	3/7(42.9%)	0/16(0%)	0.02
	≥0.5	44	4/20(20%)	0/24(0%)	0.036
Fibrinogen,mg/dl	＜150	36	3/13(23.1%)	0/23(0%)	0.04
	≥150	30	4/13(30.8%)	0/17(0%)	0.026
ALT,U/L	＜200	32	5/17(29.4%)	0/15(0%)	0.046
	≥200	35	2/10(20%)	0/25(0%)	0.076
Overall	total	67	7/27(10.4%)	0/40(0%)	0.001
